# Supplementary material for: Effects of Primary and Secondary Psychopathy on Deontological and Utilitarian Response Tendencies: The Mediator Role of Alexithymia
Source: Healthcare (Basel). 2022 Aug 29;10(9):1650. doi: 10.3390/healthcare10091650 (PMC9498413; doi:10.3390/healthcare10091650)
Supplement: Supplementary file 1 [file healthcare-10-01650-s001.zip]

Archive with 1 entries (1 files):
- healthcare-1841171-supplementary.pdf
